# Supplementary material for: Hyperpolarized Xenon-129: A New Tool to Assess Pulmonary Physiology in Patients with Pulmonary Fibrosis
Source: Biomedicines. 2023 May 25;11(6):1533. doi: 10.3390/biomedicines11061533 (PMC10294784; doi:10.3390/biomedicines11061533)
Supplement: Supplementary file 1 [file biomedicines-11-01533-s001.zip]

Archive with 1 entries (1 files):
- biomedicines-2366955-supplementary.pdf
